# Supplementary material for: Association between metabolites in tryptophan-kynurenine pathway and inflammatory bowel disease: a two-sample Mendelian randomization
Source: Sci Rep. 2024 Jan 2;14:201. doi: 10.1038/s41598-023-50990-9 (PMC10761717; doi:10.1038/s41598-023-50990-9)
Supplement: Supplementary file 7 — Supplementary Tables. [file 41598_2023_50990_MOESM7_ESM.xlsx]

## Sheet: Sheet1
Table 1 Genetic variants used as instrumental variables for TRP
SNP	EA	NEA	EAF	Beta	SE	P-value	F-statistic	R2
rs193282	A	G	0.558042	-0.0831069	0.0152337	4.88e-08	29.7621	0.00340684
rs4245546	A	C	0.833638	-0.110104	0.020173	4.82e-08	29.7896	0.00336254
rs6911772	C	G	0.833701	-0.110719	0.0202702	4.7e-08	29.8352	0.00339918
rs174394	G	T	0.154001	0.114167	0.0208099	4.11e-08	30.0982	0.00339629
rs174395	A	G	0.153982	0.114189	0.0208094	4.08e-08	30.1113	0.00339725
rs174374	C	T	0.164119	0.11147	0.0202894	3.93e-08	30.1841	0.00340918
rs142117885	GA	G	0.164119	0.11147	0.0202894	3.93e-08	30.1841	0.00340918
rs6910340	G	A	0.833844	-0.11155	0.0202843	3.81e-08	30.2426	0.00344802
rs7762054	G	A	0.835055	-0.111928	0.020349	3.79e-08	30.2546	0.00345113
rs189426171	A	G	0.148301	0.116363	0.0211251	3.62e-08	30.3412	0.0034205
rs569176974	T	TAAG	0.148831	0.11649	0.0211366	3.56e-08	30.3744	0.00343808
rs9372301	C	T	0.834655	-0.111368	0.0202043	3.55e-08	30.3832	0.00342333
rs402014	T	C	0.56489	-0.0839476	0.0152271	3.53e-08	30.3936	0.00346425
rs10485124	G	C	0.150402	0.115905	0.0210191	3.5e-08	30.4072	0.00343322
rs174377	A	C	0.164832	0.111766	0.020264	3.48e-08	30.4207	0.00343926
rs748842781	T	TAATC	0.149957	0.116283	0.0210636	3.38e-08	30.4767	0.00344723
rs174396	G	A	0.154552	0.114753	0.0207865	3.38e-08	30.4765	0.00344128
rs76110409	A	C	0.150109	0.116071	0.0210016	3.26e-08	30.5452	0.00343754
rs531122236	CT	C	0.148112	0.117409	0.0212339	3.22e-08	30.5734	0.00347861
rs12201640	A	G	0.150219	0.116485	0.0210451	3.11e-08	30.6364	0.00346419
rs78051065	G	A	0.150195	0.116172	0.0209865	3.1e-08	30.6424	0.00344515
rs79788276	T	C	0.150195	0.116172	0.0209865	3.1e-08	30.6424	0.00344515
rs174409	T	C	0.151851	0.116224	0.0209572	2.93e-08	30.7557	0.00347946
rs1061388	C	A	0.149915	0.117041	0.021065	2.76e-08	30.8712	0.00349151
rs12209435	A	G	0.150384	0.116972	0.0210489	2.74e-08	30.882	0.00349638
rs174406	C	A	0.151952	0.116108	0.0208825	2.7e-08	30.9143	0.00347441
rs354535	A	G	0.564488	-0.0846851	0.0152295	2.69e-08	30.9202	0.00352613
rs10457237	C	T	0.150091	0.116782	0.0210007	2.68e-08	30.9232	0.00347944
rs11153281	T	C	0.149897	0.1169	0.0210134	2.65e-08	30.9483	0.00348276
rs12215049	G	A	0.150018	0.117223	0.0210502	2.57e-08	31.0108	0.00350436
rs12195578	T	C	0.150018	0.117223	0.0210502	2.57e-08	31.0108	0.00350436
rs12196873	C	A	0.149939	0.11712	0.0210108	2.49e-08	31.0726	0.00349669
rs3204953	T	C	0.150195	0.117216	0.0210161	2.44e-08	31.1078	0.00350735
rs142119405	GT	G	0.163614	0.113512	0.0203524	2.44e-08	31.1066	0.00352647
rs3204954	G	C	0.150213	0.117256	0.0210165	2.42e-08	31.1279	0.00351009
rs354524	A	G	0.564871	-0.0847336	0.0151863	2.41e-08	31.132	0.00352946
rs77097930	A	G	0.149896	0.117486	0.0210541	2.4e-08	31.1386	0.00351774
rs12154024	A	G	0.149854	0.117296	0.0210156	2.39e-08	31.1518	0.00350557
rs354531	T	C	0.556726	-0.0851165	0.0152514	2.39e-08	31.1464	0.00357578
rs174408	A	G	0.152161	0.116796	0.0209236	2.38e-08	31.159	0.00351968
rs12215189	C	G	0.149555	0.117986	0.0210942	2.23e-08	31.2849	0.0035411
rs12205046	A	G	0.149933	0.117848	0.0210548	2.18e-08	31.3287	0.00354018
rs12199233	A	G	0.149397	0.117886	0.0210561	2.16e-08	31.345	0.00353202
rs12197531	A	G	0.14972	0.117845	0.0210362	2.12e-08	31.3825	0.00353585
rs10456872	T	C	0.14972	0.117845	0.0210362	2.12e-08	31.3825	0.00353585
rs759559060	A	AC	0.14972	0.117845	0.0210362	2.12e-08	31.3825	0.00353585
rs354529	A	G	0.565133	-0.0851296	0.0151897	2.09e-08	31.4096	0.00356204
rs174400	G	A	0.153021	0.116727	0.0208244	2.08e-08	31.4194	0.0035318
rs11153282	A	G	0.149769	0.117823	0.0210202	2.08e-08	31.4186	0.00353549
rs12200641	T	C	0.15003	0.117917	0.0210221	2.03e-08	31.463	0.00354621
rs12203093	C	T	0.149756	0.118024	0.021037	2.02e-08	31.4755	0.0035473
rs118071464	T	C	0.150073	0.117919	0.0210197	2.02e-08	31.4713	0.00354717
rs403667	C	T	0.164095	0.114064	0.0203267	2.01e-08	31.4893	0.00356927
rs17756732	C	T	0.14975	0.118444	0.02103	1.78e-08	31.7211	0.00357248
rs174381	T	C	0.163546	0.114444	0.0203162	1.77e-08	31.7323	0.00358342
rs174407	A	G	0.150651	0.118203	0.0209653	1.72e-08	31.7874	0.00357557
rs174404	T	C	0.15073	0.118254	0.0209637	1.69e-08	31.8197	0.0035802
rs383515	T	C	0.15804	0.116486	0.0206244	1.62e-08	31.8996	0.00361107
rs17663278	C	A	0.150292	0.118572	0.0209838	1.6e-08	31.9298	0.00359087
rs12214550	T	C	0.150292	0.118572	0.0209838	1.6e-08	31.9298	0.00359087
rs9647629	T	C	0.150334	0.118582	0.0209813	1.59e-08	31.9428	0.0035923
rs117205661	A	T	0.149988	0.11894	0.0210239	1.54e-08	32.0058	0.00360718
rs354532	T	C	0.535016	-0.086066	0.015201	1.5e-08	32.0567	0.00368551
rs10456874	A	G	0.149488	0.119314	0.0210574	1.46e-08	32.105	0.00361993
rs174390	G	A	0.15402	0.118082	0.020841	1.46e-08	32.1019	0.00363358
rs174391	A	C	0.153959	0.118233	0.0208428	1.41e-08	32.1785	0.0036417
rs174387	T	C	0.163546	0.115881	0.0203061	1.15e-08	32.5665	0.00367398
rs12212282	C	T	0.149634	0.120195	0.0210508	1.13e-08	32.6014	0.00367654
rs12197525	T	A	0.149634	0.120298	0.0210507	1.1e-08	32.6576	0.00368284
rs12207199	A	G	0.149634	0.120298	0.0210507	1.1e-08	32.6576	0.00368284
rs12191266	C	T	0.149634	0.120298	0.0210507	1.1e-08	32.6576	0.00368284
rs17606672	C	G	0.149921	0.120698	0.0210505	9.82e-09	32.8757	0.00371323
rs12210707	T	C	0.149658	0.120769	0.0210581	9.75e-09	32.8907	0.00371223
rs12192718	A	T	0.15028	0.120706	0.0209996	9.03e-09	33.0397	0.00372104
rs148400711	CA	C	0.161381	0.1176	0.0204372	8.71e-09	33.111	0.00374336
rs3218591	A	T	0.16179	0.118056	0.0204311	7.55e-09	33.3882	0.00378016
rs12214933	G	A	0.150755	0.121355	0.0209592	7.04e-09	33.5248	0.00377094
rs17539770	GT	G	0.161931	0.118368	0.0204281	6.86e-09	33.5747	0.00380284
rs12215396	C	T	0.151194	0.121583	0.0209489	6.48e-09	33.684	0.00379419
rs12198788	G	C	0.161951	0.118694	0.0204284	6.24e-09	33.7589	0.0038242
rs12190135	C	T	0.161729	0.119009	0.0204321	5.72e-09	33.9261	0.00384027
rs12200535	C	T	0.161953	0.118892	0.0204065	5.67e-09	33.9444	0.00383701
rs12191195	G	C	0.161994	0.119186	0.0204042	5.18e-09	34.1202	0.00385679
rs140900943	GA	G	0.162124	0.11904	0.0203764	5.16e-09	34.1296	0.00384984
rs76813116	G	T	0.161871	0.11939	0.020429	5.09e-09	34.154	0.00386764
rs10457236	A	G	0.150037	0.122961	0.0210381	5.07e-09	34.1603	0.00385623
rs12203741	T	A	0.162014	0.119455	0.0204138	4.87e-09	34.2421	0.00387461
rs56300817	T	A	0.162812	0.119063	0.0203438	4.84e-09	34.2523	0.0038645
rs77549436	G	T	0.16189	0.119589	0.0204294	4.8e-09	34.2666	0.00388091
rs12200610	G	C	0.161933	0.119827	0.0204333	4.51e-09	34.39	0.00389721
rs12192147	C	G	0.162217	0.119768	0.0204092	4.4e-09	34.4373	0.00389888
rs75819068	C	A	0.161772	0.120288	0.0204166	3.82e-09	34.7119	0.0039241
rs79720667	T	G	0.162716	0.119878	0.0203438	3.8e-09	34.7228	0.00391572
rs17511335	A	C	0.162217	0.12035	0.0204087	3.7e-09	34.7745	0.00393686
rs113626314	C	G	0.162299	0.120364	0.0204045	3.66e-09	34.797	0.00393938
rs12192837	G	C	0.162713	0.120097	0.0203498	3.6e-09	34.8292	0.00392999
rs783086	A	G	0.545748	-0.089428	0.0151493	3.57e-09	34.8467	0.00396521
rs1150078	C	T	0.546241	-0.0893557	0.0151332	3.53e-09	34.8645	0.00395808
rs12198556	T	C	0.161974	0.120658	0.0204212	3.45e-09	34.91	0.00395226
rs750063130	T	TA	0.162796	0.120299	0.0203424	3.35e-09	34.9719	0.00394484
rs113922733	C	T	0.162777	0.120315	0.0203419	3.33e-09	34.983	0.00394552
rs12207774	C	T	0.162016	0.120743	0.0204098	3.3e-09	34.9983	0.00395865
rs12193815	A	G	0.161994	0.120767	0.0204124	3.29e-09	35.0033	0.00395979
rs17539951	A	G	0.162137	0.120765	0.0204065	3.26e-09	35.0223	0.00396248
rs10457238	G	C	0.162818	0.120405	0.0203398	3.23e-09	35.0425	0.00395222
rs74510204	A	G	0.157352	0.121955	0.0205971	3.2e-09	35.058	0.0039441
rs17751426	C	T	0.162859	0.120456	0.0203376	3.17e-09	35.0798	0.00395637
rs78344470	A	G	0.162859	0.120456	0.0203376	3.17e-09	35.0798	0.00395637
rs12191726	C	T	0.162859	0.120456	0.0203376	3.17e-09	35.0798	0.00395637
rs12207339	T	C	0.162859	0.120456	0.0203376	3.17e-09	35.0798	0.00395637
rs12207557	T	C	0.162859	0.120456	0.0203376	3.17e-09	35.0798	0.00395637
rs12208482	A	T	0.162795	0.120699	0.0203452	2.98e-09	35.1952	0.00397109
rs113967617	A	G	0.162016	0.121148	0.0204095	2.92e-09	35.2345	0.00398526
rs12209969	A	G	0.162077	0.121194	0.0204078	2.87e-09	35.2671	0.00398949
rs12199656	C	A	0.162096	0.121272	0.0204083	2.81e-09	35.3108	0.00399501
rs12213391	C	G	0.162832	0.120962	0.0203521	2.79e-09	35.3248	0.00398915
rs17539875	T	C	0.161974	0.121349	0.0204115	2.76e-09	35.3446	0.00399765
rs12197149	A	G	0.162035	0.12137	0.0204098	2.74e-09	35.3627	0.00400025
rs74529244	T	C	0.162736	0.121191	0.0203526	2.61e-09	35.4569	0.00400237
rs17510381	G	C	0.162772	0.121573	0.0203502	2.31e-09	35.6892	0.00402835
rs12200758	G	A	0.165039	0.121063	0.0202443	2.23e-09	35.7616	0.0040393
rs80354920	G	T	0.162527	0.121936	0.0203687	2.14e-09	35.8375	0.00404753
rs112826396	A	G	0.16224	0.122527	0.020383	1.84e-09	36.1349	0.00408104
rs9487602	A	G	0.429839	0.0917993	0.0152244	1.64e-09	36.3579	0.00413059
rs1026680	G	A	0.428624	0.0925699	0.0153299	1.56e-09	36.4637	0.00419728
rs12206654	C	T	0.14505	0.129958	0.021383	1.22e-09	36.9376	0.00418885
rs6913489	C	A	0.850487	-0.128953	0.0211604	1.1e-09	37.1377	0.00422902
rs2025268	C	T	0.851411	-0.129488	0.0212377	1.08e-09	37.1744	0.00424243
rs6936935	C	T	0.85053	-0.129067	0.0211629	1.07e-09	37.1946	0.00423549
rs4458728	T	G	0.850518	-0.12925	0.0211667	1.02e-09	37.2868	0.00424779
rs6568682	A	G	0.851325	-0.130327	0.0212319	8.34e-10	37.6783	0.00429964
rs2181356	G	A	0.851325	-0.130327	0.0212319	8.34e-10	37.6783	0.00429964
rs4947120	A	G	0.851124	-0.130305	0.0212156	8.15e-10	37.7235	0.00430298
rs3851226	G	A	0.851124	-0.130305	0.0212156	8.15e-10	37.7235	0.00430298
rs4145457	C	T	0.851124	-0.130305	0.0212156	8.15e-10	37.7235	0.00430298
rs9481155	G	A	0.851124	-0.130305	0.0212156	8.15e-10	37.7235	0.00430298
rs6927920	T	A	0.851124	-0.130305	0.0212156	8.15e-10	37.7235	0.00430298
rs3851227	G	C	0.851063	-0.13034	0.0212135	8.04e-10	37.7512	0.00430675
rs2146459	C	T	0.851411	-0.130551	0.0212369	7.88e-10	37.7901	0.00431237
rs7776184	A	G	0.851239	-0.13051	0.0212266	7.83e-10	37.803	0.00431378
rs9387014	A	G	0.850128	-0.129597	0.021078	7.82e-10	37.8034	0.00427981
rs7776286	G	A	0.8513	-0.130848	0.0212285	7.1e-10	37.9923	0.00433469
rs5879106	TC	T	0.850942	-0.130805	0.0212198	7.08e-10	37.9985	0.00434044
rs1216019	C	T	0.708744	-0.10333	0.0165146	3.93e-10	39.1486	0.00440806
rs985335	C	T	0.159817	-0.131078	0.0208022	2.95e-10	39.7046	0.00461409

## Sheet: Sheet2
Table 2 Genetic variants used as instrumental variables for KYN
SNP	EA	NEA	EAF	Beta	SE	P-value	F-statistic		R2
rs11066188	A	G	0.4144	0.0123	0.0017	1.14e-12	52.3495	smoking	7.34279e-05
rs17630235	A	G	0.4183	0.0131	0.0017	3.41e-14	59.3806	smoking	8.3514e-05
rs11065987	A	G	0.5794	-0.0132	0.0017	2.37e-14	60.2907	smoking	8.49231e-05
rs10774625	A	G	0.4954	0.0143	0.0017	1.47e-16	70.7578	smoking	0.000102236
rs4843717	T	C	0.7581	-0.0223	0.0041	4.94e-08	29.583		0.00018239
rs11014158	T	C	0.0228	0.0827	0.015	3.36e-08	30.3968		0.000304761
rs16924894	A	T	0.024	0.0814	0.0146	2.33e-08	31.0844		0.000310413
rs2160860	A	T	0.6139	0.0095	0.0017	4.9e-08	31.2284		4.27833e-05
rs2729460	T	G	0.6147	0.0096	0.0017	2.79e-08	31.8893		4.36551e-05
rs2543050	C	G	0.615	0.0096	0.0017	3.06e-08	31.8893		4.36424e-05
rs2543047	T	C	0.3852	-0.0096	0.0017	3.08e-08	31.8893		4.36508e-05
rs2729456	T	G	0.614	0.0096	0.0017	3.16e-08	31.8893		4.36846e-05
rs2543046	A	C	0.6155	0.0096	0.0017	3.32e-08	31.8893		4.36211e-05
rs10504013	T	C	0.386	-0.0098	0.0017	1.46e-08	33.2318		4.55237e-05
rs12929670	A	C	0.1368	0.015	0.0026	1.29e-08	33.284		5.31386e-05
rs1265566	T	C	0.6877	0.0104	0.0018	3.54e-09	33.3827		4.64588e-05
rs10113563	A	C	0.382	-0.01	0.0017	8.33e-09	34.6021		4.72152e-05
rs2340952	A	T	0.3873	-0.01	0.0017	1.21e-08	34.6021		4.74597e-05
rs10085935	T	C	0.3782	-0.0103	0.0017	3.33e-09	36.7093		4.98973e-05
rs5014370	T	C	0.8632	-0.0174	0.0027	9.8e-11	41.5309		7.15033e-05
rs11066301	A	G	0.5717	-0.0115	0.0017	2.93e-11	45.7612		6.47652e-05
rs11066320	A	G	0.429	0.0115	0.0017	3.1e-11	45.7612		6.47917e-05
rs17696736	A	G	0.5672	-0.0116	0.0017	1.29e-11	46.5606		6.60647e-05
rs16943320	A	G	0.7844	-0.0166	0.0024	2.89e-12	47.8403		9.32036e-05
rs8063871	A	C	0.7117	0.0167	0.0024	4.72e-12	48.4184		0.000114447
rs17782215	T	C	0.8338	0.0184	0.0026	1.24e-12	50.0828		9.38336e-05
rs747578	A	G	0.272	-0.0172	0.0024	6.25e-13	51.3611		0.000117162
rs3889228	A	C	0.2825	-0.0172	0.0024	6.47e-13	51.3611		0.00011993
rs1060253	C	G	0.2814	-0.0173	0.0024	7.16e-13	51.9601		0.000121041
rs16943315	A	G	0.24	0.0176	0.0024	1.65e-13	53.7778		0.000113
rs997761	T	G	0.3033	-0.0179	0.0023	1.31e-14	60.569		0.000135411
rs750950	A	C	0.6442	0.0144	0.0018	2.34e-16	64		9.50565e-05
rs876985	T	C	0.6844	-0.0189	0.0023	3.86e-16	67.5255		0.000154312
rs3815559	C	G	0.1858	0.0212	0.0024	3.29e-18	78.0278		0.000135981
rs12448415	A	G	0.8141	-0.0218	0.0024	2.99e-19	82.5069		0.000143847
rs731710	A	G	0.6439	-0.0155	0.0017	3.34e-19	83.1315		0.000110175
rs4843714	A	G	0.1779	0.0219	0.0024	2.61e-19	83.2656		0.000140287
rs12931876	T	C	0.8157	-0.022	0.0024	1.63e-19	84.0278		0.000145523
rs8050771	A	G	0.2393	0.0247	0.0024	1.76e-24	105.918		0.000222116
rs8051149	A	G	0.2127	0.0258	0.0025	9.07e-26	106.502		0.000222934
rs4843718	A	G	0.2413	0.0253	0.0024	1.06e-25	111.127		0.000234368
